# Supplementary material for: Quantifying the Relationship between SARS-CoV-2 Wastewater Concentrations and Building-Level COVID-19 Prevalence at an Isolation Residence: A Passive Sampling Approach
Source: Int J Environ Res Public Health. 2022 Sep 7;19(18):11245. doi: 10.3390/ijerph191811245 (PMC9517461; doi:10.3390/ijerph191811245)
Supplement: Supplementary file 1 [file ijerph-19-11245-s001.zip]

Archive with 1 entries (1 files):
- ijerph-1866259-supplementary.pdf
